# Supplementary material for: Defective efferocytosis links autonomic dysfunction and atrial fibrillation: multi-omics integration and in vivo validation
Source: Front Immunol. 2026 May 22;17:1818859. doi: 10.3389/fimmu.2026.1818859 (PMC13237436; doi:10.3389/fimmu.2026.1818859)
Supplement: Supplementary file 2 [file Table2.xlsx]

## Sheet: Table S2
	x
1	COL1A2
2	A2M
3	COL3A1
4	IGFBP4
5	THY1
6	BTG2
7	PSMB8
8	NOLC1
9	CTSC
10	STOM
11	ZFP36L2
12	CD44
13	RAB31
14	TNC
15	ZYX
16	LBH
17	MX1
18	RHEB
19	ADGRG1
20	USO1
21	PRAF2
22	HLA-DMA
23	CCDC6
24	ARL2BP
25	PREX1
26	MTUS1
27	PDIA5
28	CCDC80
29	HMOX1
30	VAMP8
31	GADD45A
32	SLC29A1
33	TXNIP
34	SEC24D
35	OAF
36	SH2B3
37	EPS8
38	IMPA2
39	ANXA1
40	EFHD1
41	TMEM50B
42	NQO1
43	SPRY1
44	STMN2
45	TSC22D3
46	CD37
47	DUSP5
48	SMIM3
49	APOC1
50	S100A4
51	MYO1E
52	LYN
53	NMI
54	MYOF
55	HEY1
56	RPP25
57	PNP
58	NRN1
59	SCRG1
60	SLC16A1
61	ARRDC3
62	CXCL12
63	PRKCH
64	DNER
65	HTATIP2
66	TMEM54
67	GPRC5B
68	VPS18
69	ARHGAP15
70	RAB32
71	SOS2
72	EXOC5
73	BIN1
74	KLF4
75	MMP9
76	SYK
77	SMAP2
78	SMAGP
79	MME
80	GLIPR2
81	GPHN
82	VEGFC
83	FRZB
84	MOB3A
85	PPM1A
86	IL17D
87	RRAS2
88	SDC2
89	SEC22A
90	SLC7A7
91	PYCARD
92	PHLDA1
93	NMB
94	CRLF1
95	P2RX5
96	SYBU
97	SULF2
98	ZEB1
99	THEMIS2
100	MEOX1
101	MAFB
102	TNFRSF19
103	PIM2
104	GAS1
105	CHN2
106	SLC6A6
107	DUSP6
108	PTGS1
109	ETS1
110	HHEX
111	TRIM22
112	IDNK
113	IGFBP2
114	TMEM37
115	APLNR
116	EMB
117	KCNS3
118	PLP2
119	MEF2C
120	CRISPLD1
121	MALL
122	PDGFRL
123	OAS2
124	ABHD5
125	SLAIN2
126	USP32
127	TESK2
128	PLEKHG1
129	SLC12A2
130	TSACC
131	ZDHHC22
132	GPNMB
133	AMPH
134	MFNG
135	SPON1
136	FBXO8
137	RSPO3
138	MAP4K1
139	TIMP4
140	CDKN2D
141	SNTB1
142	LY75
143	TTLL1
144	TM4SF18
145	LRRC28
146	DSG2
147	RIOK3
148	PTPN6
149	DENND1A
150	LRRC17
151	CEBPA
152	GLRB
153	ALG9
154	YBX2
155	MX2
156	ZFHX3
157	PIGH
158	PSMB9
159	IKBIP
160	SETBP1
161	GPR160
162	NRG1
163	C1orf162
164	BHLHE22
165	FYTTD1
166	TWIST1
167	PRKCD
168	GALK2
169	OSTF1
170	SLC9A3R1
171	TMEM45A
172	CXCR4
173	UBE2J1
174	SCO1
175	BOLA3
176	LYSMD1
177	HCG22
178	PDGFA
179	PNO1
180	GRK5
181	RAMP2
182	RFTN2
183	POPDC3
184	TPD52
185	PITX2
186	MAPK10
187	PVRIG
188	DPYSL4
189	CCDC126
190	LMO2
191	SLC1A4
192	HSD17B11
193	P4HA1
194	THAP2
195	SERTAD4
196	ZNF649
197	CTBS
198	COLQ
199	C1QTNF7
200	FOXD4
201	CCDC60
202	RGS4
203	ANXA4
204	PSTPIP1
205	DOCK8
206	FHL1
207	EGLN1
208	SOGA3
209	FAM124B
210	NEUROG1
211	PRDM12
212	SPRED1
213	IL32
214	PCDHB3
215	SOCS2
216	CD47
217	SLC39A6
218	MAN1A1
219	PLXNC1
220	CRIM1
221	CLIP4
222	NMT2
223	SPRY4
224	CBLN1
225	NAIP
226	PDE1C
227	GLIS3
228	SULF1
229	PDE8B
230	KIFAP3
231	RASSF2
232	ATP11B
233	RBM47
234	GRIA1
235	FAM171B
236	B3GNT2
237	TC2N
238	DOCK7
239	PCBD2
240	MAML2
241	PRKG1
242	GALNT10
243	TGIF1
244	LCK
245	PHAX
246	RPS6KA1
247	EPHX1
248	FHL2
249	CLCC1
250	SULT1C4
251	THBS2
252	CDH11
253	BAG2
254	COLEC12
255	COMMD10
256	BNIP3
257	ATF1
258	DTX4
259	CNOT6
260	CTSO
261	FRYL
262	CPE
263	RRBP1
264	GLT8D2
265	CTHRC1
266	PLSCR1
267	CERCAM
268	CYBA
269	DDIT4
270	S100A11
271	APOE
272	RTN1
273	SNAI2
274	TSHZ2
275	CAPG
276	PLBD1
277	LRR1
278	OPN3
279	NNMT
280	MYC
281	ODF2
282	SLC15A3
283	SLC16A4
284	SCUBE2
285	IQCK
286	CDA
287	IRF2
288	GMDS
289	USP30
290	ECI2
291	CUEDC2
292	ITGB5
293	ICAM3
294	HERC5
295	IFI30
296	HLA-B
297	CBR3
298	ISG20
299	RPS3
300	CYB5R2
301	C1S
302	DSTNP2
303	LOC105372733
304	TRDC
