# Supplementary material for: Defective efferocytosis links autonomic dysfunction and atrial fibrillation: multi-omics integration and in vivo validation
Source: Front Immunol. 2026 May 22;17:1818859. doi: 10.3389/fimmu.2026.1818859 (PMC13237436; doi:10.3389/fimmu.2026.1818859)
Supplement: Supplementary file 3 [file Table3.xlsx]

## Sheet: af lasso lamda values 
index	lambda	num
100	0.00369014189303766	84
99	0.00386585077717533	81
96	0.0044447889742211	80
97	0.00424276645553029	80
98	0.00404992617210304	80
93	0.00511042721617744	78
95	0.00465643094721984	78
92	0.00535376405515252	77
94	0.00487815041208481	77
90	0.00587574944127099	75
91	0.00560868756089686	75
88	0.00644862775814142	72
87	0.00675568402330565	71
89	0.00615552767412056	71
86	0.00707736100368446	68
85	0.00741435487563912	66
84	0.0077673949644924	65
83	0.00813724532294135	62
82	0.00852470638462738	60
80	0.00935585473331933	58
81	0.00893061669644228	58
79	0.00980134079943707	55
78	0.0102680390199503	53
77	0.0107569594275589	51
76	0.01126916014843	49
75	0.0118057496922048	47
74	0.0123678893510455	46
73	0.0129567957129148	45
72	0.0135737432945271	43
66	0.0179436897997502	40
67	0.0171281214051703	40
68	0.0163496218528218	40
69	0.0156065063066157	40
70	0.0148971665088632	40
71	0.0142200672996697	40
65	0.0187980920973896	38
64	0.0196931774036162	37
63	0.0206308828705098	36
62	0.0216132378891046	34
61	0.0226423684814164	33
60	0.0237205019016	32
59	0.0248499714561934	31
56	0.0285714285171924	28
57	0.0272728129957099	28
58	0.0260332215538817	28
52	0.0344143867992089	27
53	0.0328501998061483	27
54	0.0313571075259917	27
55	0.0299318785943146	27
50	0.0377697470273323	26
51	0.036053053733448	26
49	0.039568181964714	24
48	0.0414522507354823	23
47	0.0434260308590782	22
45	0.0476600152581017	19
46	0.0454937940091004	19
44	0.0499293827625831	18
43	0.0523068079091468	17
41	0.057406657107171	16
42	0.0547974359437652	16
37	0.0691465217200095	15
38	0.066003705591369	15
39	0.0630037353062034	15
40	0.0601401183004671	15
35	0.0758882222258492	14
36	0.0724389854044946	14
32	0.087253014372468	13
33	0.0832872302083322	13
34	0.0795016970550023	13
31	0.0914076323349805	10
28	0.105096564709888	9
29	0.100319763644284	9
30	0.0957600755593315	9
27	0.110100816754157	8
19	0.159737433482839	7
20	0.152477120602166	7
21	0.145546800147038	7
22	0.138931473452424	7
23	0.132616823565766	7
24	0.126589184262096	7
25	0.120835510467465	7
26	0.115343350026663	7
11	0.231751665499984	6
12	0.221218194631819	6
13	0.21116348627132	6
14	0.201565779923621	6
15	0.192404304141931	6
16	0.183659231573775	6
17	0.175311636050445	6
18	0.167343451626813	6
10	0.242786695513024	5
7	0.279145701555599	4
8	0.266458098603682	4
9	0.254347166787192	4
5	0.306362062849963	2
6	0.292437434273168	2
1	0.369014189303764	1
2	0.352241924886226	1
3	0.336231985771741	1
4	0.320949723098759	1

## Sheet: af_random_All
Gene	Sinus	AF	MeanDecreaseAccuracy	MeanDecreaseGini
PDE8B	0.0271605	0.0237985	0.0248299	2.92679
CLCC1	0.0249927	0.0130762	0.0175079	2.90499
LRR1	0.0151378	0.0124073	0.0135455	2.20047
POPDC3	0.0174901	0.010296	0.0129145	2.12618
COLQ	0.0225387	0.0115173	0.0159197	2.08247
ODF2	0.0153652	0.0115546	0.0128229	2.03115
PREX1	0.0152996	0.0121162	0.013172	1.84027
LBH	0.0176802	0.0104253	0.0127161	1.82711
S100A4	0.017299	0.00991304	0.0125696	1.81517
CD47	0.0166668	0.0121245	0.0136904	1.74927
PPM1A	0.0136542	0.00833426	0.0102212	1.69995
CYBA	0.0112677	0.00477398	0.00734817	1.46443
FYTTD1	0.00698648	0.00686681	0.00696015	1.33742
KIFAP3	0.00653864	0.00659188	0.00644204	1.24522
NAIP	0.0102591	0.00536997	0.00720471	1.16206
FRZB	0.00807365	0.00537499	0.00645636	1.15211
GALK2	0.0070608	0.00224163	0.00419385	1.04176
DNER	0.00587573	0.00182506	0.00341985	0.810185
GLIPR2	0.00511347	0.00427972	0.00432211	0.805583
TESK2	0.00446871	0.00200676	0.00293455	0.742763
IGFBP2	0.00480741	0.000902697	0.00272232	0.731128
ANXA4	0.00419785	0.000822866	0.00203908	0.575984
TMEM50B	0.00394117	0.00247212	0.00302824	0.539485
GPNMB	0.00383427	0.000469886	0.00187865	0.535668
P2RX5	0.00191109	0.00554902	0.00407553	0.508027
RPS3	0.00587689	0.000659465	0.00275661	0.472078
PDIA5	0.00194113	0.000974001	0.00122762	0.46937
P4HA1	0.00482803	0.00182987	0.00292864	0.468662
ICAM3	0.0021698	0.00327502	0.00286984	0.460158
CDKN2D	0.00119137	0.00256119	0.00204697	0.452854
USP30	0.00114594	0.00289683	0.00199821	0.424676
COL1A2	0.00240197	0.00148079	0.00183506	0.413384
THY1	0.00135377	0.000721203	0.000963517	0.380765
EGLN1	0.00139265	0.000912727	0.00103092	0.348412
HEY1	0.00192326	0.000835642	0.00117769	0.343196
SCO1	0.00104936	0.000315053	0.000624111	0.337299
FHL2	0.00233614	0.00135697	0.00165845	0.333316
PTPN6	0.00148317	0.00102334	0.0012035	0.293748
CLIP4	0.000439074	0.00134753	0.00093477	0.28995
USO1	0.00228111	0.00195097	0.00208443	0.276852
SLC6A6	0.0029821	5.34E-05	0.00130412	0.274627
ARL2BP	0.00186919	0.000578114	0.0011078	0.270015
LYN	0.000867533	0.000197949	0.00051306	0.258063
PLBD1	0.00228608	0.000715503	0.00141545	0.24622
DDIT4	0.000594305	-0.000101491	0.000226681	0.232683
SOGA3	0.00034342	0.00140826	0.000993274	0.228807
ECI2	0.000241422	0.000758325	0.000617	0.220364
ETS1	-0.000112835	0.000466539	0.000205442	0.214267
CERCAM	0.00121688	0.00110181	0.00112707	0.204141
PIM2	0.000855324	0.000105345	0.000468885	0.200535
TXNIP	0.00131304	0.000989134	0.00108687	0.189173
A2M	0.00144607	0.000553858	0.000908343	0.180992
BNIP3	0.00161072	0.0010516	0.00118237	0.168848
SNTB1	0.00200556	0.000593417	0.00120722	0.166563
GLT8D2	0.00120878	0.00127995	0.0012579	0.166143
HSD17B11	0.00076722	0.000626605	0.000670704	0.160674
PDGFA	0.000121241	0.000934645	0.000553726	0.15367
SH2B3	7.14E-06	0.000532919	0.000284424	0.15307
SNAI2	0.000862898	-0.00060218	-3.21e-05	0.152313
LRRC17	0.000581676	0.000497245	0.000537491	0.150701
HTATIP2	0.000311147	0.000484016	0.000408126	0.14765
MOB3A	0.00150955	0.00064798	0.000963343	0.146051
APOE	0.000133333	0.000152814	0.000137524	0.137001
TTLL1	-0.000194444	0.000646685	0.000262972	0.13627
IFI30	0.00101027	8.10E-05	0.00049663	0.13603
PCDHB3	-3.29e-05	0.000128307	7.01E-05	0.134869
OSTF1	0.000856535	0.000308309	0.000538229	0.129664
TSHZ2	-0.000198179	6.94E-05	-1.33e-05	0.129217
COMMD10	0.000804961	-0.000103623	0.000274761	0.128624
PYCARD	0.00112438	3.97E-05	0.000416968	0.126558
VPS18	2.82E-05	0.000846581	0.000557394	0.123709
PHLDA1	4.64E-05	0.000316615	0.000222698	0.11934
CRLF1	0.000223737	-0.000284786	-0.000141825	0.116935
THBS2	9.51E-05	2.68E-05	2.74E-05	0.116517
PDE1C	0.00118166	0.000199104	0.000619988	0.114885
CD44	0.00039475	0.000178247	0.000262071	0.114485
GRIA1	0.000367647	-5.11e-06	0.000131363	0.112731
COL3A1	-0.000253599	0.000250797	-2.19e-06	0.111983
HLA-DMA	0.000811588	0.000125303	0.000368079	0.111442
YBX2	0.000441889	0.000117508	0.000225671	0.109628
HERC5	9.36E-05	-0.000223341	-0.000102547	0.109043
GPRC5B	-4.57e-05	0.000184348	0.00014673	0.107679
CD37	8.90E-05	0.000488241	0.000301242	0.107289
GRK5	0.00129987	-0.000144516	0.000413462	0.106074
IKBIP	0.000514269	0.000170082	0.000312499	0.101643
PSTPIP1	-0.000591695	0.00037987	2.13E-05	0.10115
PLXNC1	0.000640851	0.000335892	0.000513753	0.0989804
SPRED1	0.000490582	-0.000337104	-3.73e-05	0.0988694
HCG22	-5.42e-06	0.000614756	0.000330163	0.0960358
VAMP8	-0.000320415	0.000131865	-5.75e-05	0.0947862
IMPA2	0.00104595	-0.000160182	0.000331946	0.0947732
CNOT6	0.000317451	0.000705628	0.00059198	0.0929976
SOCS2	0.000217647	6.45E-05	0.00014612	0.0920001
STOM	8.81E-05	-0.000169962	-8.59e-05	0.0913389
CXCL12	3.41E-05	0.000597578	0.000358437	0.0906039
STMN2	0.000739493	0.000467612	0.000583894	0.0890263
MAFB	0.000206448	-2.71e-05	7.03E-05	0.0864453
DSTNP2	0.000356798	0.000766081	0.000599158	0.0857395
APOC1	0.00037127	0.000332437	0.000359659	0.0855755
SMAP2	0.000267857	-0.000148754	-3.79e-06	0.082847
KLF4	6.07E-05	0.000512241	0.000340208	0.0819578
AMPH	0.000117647	-0.000126089	-5.74e-05	0.0783462
LOC105372733	-3.15e-05	0.000311835	0.00017674	0.0768319
BHLHE22	-0.000233333	0.000114891	-4.65e-05	0.0754726
CEBPA	-0.00019144	-7.96e-06	-8.54e-05	0.0750187
RRBP1	0.000106667	-7.91e-05	2.16E-05	0.0737911
MEOX1	0.000125	0.000171609	0.000127048	0.0732622
MFNG	0.000685696	-2.2e-05	0.000187896	0.0724967
BOLA3	-0.00024531	-3.39e-05	-0.000133797	0.0719341
DUSP5	0.000226399	-6.48e-05	4.85E-05	0.0711015
RHEB	0.000307143	0.000234773	0.000253311	0.0702509
ARHGAP15	0.000380719	-9.51e-05	5.18E-05	0.0693068
TNC	3.07E-05	-7.78e-05	-3.19e-05	0.0683526
ITGB5	-0.000254762	0.000377952	0.000146924	0.0683333
DSG2	0.000266352	7.09E-05	0.000148049	0.0679936
PSMB9	0.000627306	-0.000215989	5.18E-05	0.0676296
SCUBE2	-0.000367168	-0.000101914	-0.00018645	0.0675974
SLC9A3R1	1.61E-06	2.21E-06	2.96E-05	0.0667797
IDNK	-8.89e-05	-0.000138794	-0.000148403	0.0665456
MALL	0.000281162	0.00040314	0.000334263	0.0664534
IL32	-0.000139098	0.00015672	2.90E-05	0.0664379
SPRY4	0.000296374	0.000118987	0.000215913	0.0660749
THEMIS2	0.000432061	0.000136574	0.000247814	0.0658836
TRIM22	-0.000423411	0.000196068	-7.97e-05	0.0658126
ZFHX3	0.00020098	-6.9e-05	4.32E-05	0.0650722
SLC29A1	-0.00027417	-0.000236413	-0.000214444	0.063952
APLNR	-0.000188131	-8.39e-05	-0.000131298	0.0628302
TRDC	0.000580532	0.000371049	0.000454739	0.06263
DPYSL4	0.000174675	-9.16e-05	5.12E-05	0.0622932
RPP25	-0.000160317	-0.000137931	-0.000127318	0.0617259
B3GNT2	0.00019246	0.000340025	0.000301066	0.0606608
EXOC5	0.000167463	3.38E-05	3.33E-06	0.060574
IRF2	0.000945714	2.90E-07	0.000360171	0.060184
VEGFC	-3.63e-05	0.000333135	0.00022174	0.0600793
TSACC	0.000521008	0.000247468	0.000335216	0.059463
FOXD4	-0.000116374	0.000140741	3.56E-05	0.0587123
TMEM45A	6.98E-05	7.30E-05	8.80E-05	0.0586736
CPE	0.00015098	0.000369611	0.000270485	0.0584293
BAG2	0	0.000836182	0.000507021	0.0583974
ARRDC3	-0.000105263	0.000145934	4.50E-05	0.058286
RASSF2	0.000252778	-0.000458385	-0.000184121	0.058258
C1orf162	-0.000438528	0.000315018	2.21E-05	0.0577629
ANXA1	0.000112945	6.29E-05	0.000124413	0.0572424
ATF1	0.000242647	0.00016659	0.000192015	0.0568338
MEF2C	2.22E-05	-7.75e-05	-4.76e-05	0.05683
C1S	0	0.000172277	8.65E-05	0.0565895
CCDC80	-0.000228758	6.67E-05	-4.26e-05	0.0563546
FAM124B	-0.000190476	0.000375845	0.000124196	0.0558687
UBE2J1	1.31E-05	-2e-05	-8.07e-06	0.0557724
PVRIG	0.000203361	1.88E-05	8.19E-05	0.0551736
GPHN	0.000754386	8.70E-05	0.000341349	0.0549493
S100A11	-0.000205263	0.000247832	3.92E-05	0.0548584
OAS2	0.000439493	0.000158385	0.000273179	0.0541501
MYOF	0.0004137	0.000155257	0.000259862	0.052872
SLC1A4	0.000230263	8.00E-05	0.000135627	0.0527559
NMB	-0.000207749	0.000261905	5.72E-05	0.0527483
MME	0.000149768	0.000240803	0.000188087	0.0526875
HLA-B	-0.000263871	-8e-05	-0.000136455	0.0526188
DOCK8	0.000406349	0.000153846	0.000267391	0.051865
LMO2	0.00025098	-7.14e-05	4.26E-05	0.0509094
ISG20	1.11E-05	1.33E-05	-1.16e-06	0.0505433
SLC16A4	-0.000488156	4.93E-06	-0.000185856	0.0500238
MX2	-0.000153846	-6.06e-05	-0.000114659	0.0498669
C1QTNF7	1.57E-05	-6.93e-05	-3.47e-05	0.0496725
CTBS	-0.000105263	-0.000291005	-0.000216548	0.0494829
SULF1	5.26E-06	-0.000128672	-9.2e-05	0.0493331
KCNS3	-0.000217647	-1.61e-05	-9.02e-05	0.0486623
GADD45A	0.000113043	-0.00021978	-8.41e-05	0.0484688
TNFRSF19	-0.00025098	-9.12e-05	-0.000153077	0.0484396
GMDS	-1.44e-05	0	6.80E-06	0.0471619
TGIF1	-0.000335664	6.81E-05	-4.65e-05	0.0469633
USP32	0.000117647	-6.9e-05	4.84E-06	0.0464249
RPS6KA1	0.000375506	0	0.000172193	0.0461027
EMB	0	-7.14e-05	-4.44e-05	0.0460809
IL17D	0.000105263	-0.000154762	-5.41e-05	0.0459674
EFHD1	0.000113095	-0.000133333	-8.34e-05	0.0458946
BIN1	-0.0005	3.46E-05	-0.000132732	0.0450433
ALG9	-0.000225	-0.000156923	-0.000181774	0.0450058
MX1	-4.46e-05	0.000175751	8.92E-05	0.0448912
TIMP4	8.33E-06	-0.000312145	-0.000191696	0.0446488
CTSO	0.000158333	0.000141439	0.000132839	0.0446195
DENND1A	2.00E-04	7.41E-05	0.00012766	0.0446193
RBM47	8.00E-05	-0.000123077	-5.34e-06	0.0446109
TMEM37	-0.00032193	7.41E-05	-8.57e-05	0.0445595
RIOK3	0.00022291	0.000404682	0.000328904	0.0445168
CCDC60	1.79E-05	4.76E-06	8.40E-06	0.0442782
PRAF2	0.000105263	-6.8e-05	-1.25e-05	0.0440263
PLEKHG1	0.000385714	-6.88e-05	9.35E-05	0.0436712
NMT2	0.000253996	7.69E-05	0.000132514	0.0435897
SYBU	-8.33e-05	0	-4.65e-05	0.0426894
PCBD2	0	0.000131466	8.18E-05	0.0426004
MYO1E	1.00E-05	9.05E-05	3.62E-05	0.0424939
THAP2	-0.000157576	2.65E-06	-8.99e-05	0.0424371
PRKCD	-0.000190476	6.45E-05	-3.97e-05	0.0423984
MAN1A1	3.39E-05	0.000247213	0.000153494	0.0423707
EPHX1	-0.000415152	-7.84e-06	-0.000134617	0.0419296
SLC16A1	-0.000230263	0.000208824	4.26E-05	0.0416043
ZFP36L2	1.44E-05	0.000303743	0.00019981	0.0414148
NMI	-0.000177866	0.00024301	3.55E-05	0.0406724
DUSP6	-0.000183581	0.000233846	7.15E-05	0.0405647
MAPK10	0	-0.000212005	-0.000136866	0.0405181
ZEB1	0.000335664	-8e-05	7.95E-05	0.040225
PITX2	-8.89e-05	-0.000272024	-0.000205	0.0398983
ADGRG1	0	-6.32e-05	-3.68e-05	0.0398291
CXCR4	0	0.000241718	0.000135401	0.0398254
MTUS1	0.000297619	6.90E-05	0.000134293	0.0398084
MYC	-9.52e-05	-0.000150997	-0.000128938	0.039502
LYSMD1	-0.000454971	-7.41e-05	-0.000226639	0.0394962
MMP9	-0.000158543	0.000212885	8.42E-05	0.0394511
OAF	0.000384314	0.00020109	0.000273153	0.0390781
RFTN2	-0.000617647	-5.4e-05	-0.000248655	0.0388886
SERTAD4	0.000463636	-0.000212664	8.68E-05	0.0382682
SLC12A2	-0.000216374	7.25E-05	-5.25e-05	0.038068
GAS1	0.000309524	-8.35e-05	8.81E-05	0.0380648
GALNT10	-0.000277778	0	-0.000102931	0.0377292
RAB31	-0.00034791	0.000460196	0.000134749	0.0377021
NEUROG1	4.99E-05	0.000145833	0.000123772	0.0374794
ZDHHC22	-0.00024812	4.27E-05	-5.1e-05	0.0373905
TMEM54	0.000242647	-1.26e-05	9.28E-05	0.036934
MAML2	0.000251374	0	0.000121471	0.0367167
CYB5R2	-0.00021978	-0.000222426	-0.000216606	0.036615
CRISPLD1	0.000472222	-0.000133333	9.06E-05	0.0365374
NQO1	0.000142901	-0.000329779	-0.000144231	0.0362533
MAP4K1	-0.000222222	-0.000187763	-0.000201453	0.0361086
CCDC6	0.000346405	-0.000337246	-6.67e-05	0.0359261
SPON1	0.000330263	-5.93e-06	0.000128546	0.0358714
SLAIN2	-1.11e-05	-0.000212664	-0.000126031	0.0358466
FHL1	1.00E-04	0.000161164	0.000109583	0.0357229
ABHD5	-3.46e-05	3.33E-05	1.68E-05	0.0355299
CAPG	0.000534336	0.0002114	0.000343267	0.0352733
SLC15A3	0.000111111	-8.23e-05	-6.84e-06	0.0346007
DOCK7	-0.000105263	-0.000225071	-0.000168712	0.0339631
FAM171B	-9.52e-06	0.000200461	0.000130435	0.0338893
IGFBP4	-0.000263636	0.000145503	-6.83e-05	0.0338235
CBLN1	-0.000131111	-0.000225071	-0.00017834	0.0333943
PTGS1	-0.0002	-2.3e-06	-8.16e-05	0.033162
SLC39A6	-0.000433437	-8.15e-05	-0.000205803	0.0329143
PSMB8	-0.000190476	-0.000142857	-0.000172449	0.0326044
IQCK	0	0.000193548	0.000115385	0.0325148
CDA	-0.000222222	8.33E-05	-4.44e-05	0.0321125
CHN2	0.000473891	-7.41e-06	0.000174186	0.0320401
RSPO3	-0.000195238	2.45E-05	-8.68e-05	0.0319209
PRKG1	-0.00023169	0.000271958	3.53E-05	0.0317397
SPRY1	-0.000133333	-0.000305724	-0.000225845	0.0312564
GLIS3	-0.000284615	0.000201075	-3.83e-05	0.0312438
NRG1	-8.95e-05	7.41E-05	-1.53e-05	0.0300764
FRYL	-0.000166667	-7.14e-05	-9.3e-05	0.0294218
OPN3	8.89E-05	0.000210648	0.00016867	0.0294209
NNMT	-0.000196172	-7.69e-05	-0.000131442	0.0293943
SMAGP	1.00E-04	0.000144288	0.000125923	0.0290924
TC2N	-0.000125	-7.69e-05	-8.99e-05	0.028792
SYK	1.00E-04	-0.00019457	-9.67e-05	0.0286
ZYX	-9.52e-05	-7.14e-05	-8.16e-05	0.0285895
TM4SF18	-8.76e-05	-6.45e-05	-8.53e-05	0.0285424
HHEX	-0.000309524	8.00E-05	-5.14e-05	0.0281858
GPR160	-0.000311612	5.89E-05	-0.000109153	0.0280551
LCK	0	0.000204545	0.000127619	0.0279042
RTN1	-0.000357143	0.000266667	2.99E-05	0.0274602
TSC22D3	0.000114091	0.000305275	0.000220849	0.0271935
RAB32	0.000261905	-8e-05	4.36E-05	0.026323
HMOX1	9.52E-05	-6.9e-05	-3.96e-06	0.0263097
CUEDC2	-0.000364389	0.00021978	-4.74e-05	0.0261268
GLRB	0.000433437	-0.000206897	5.28E-05	0.0258413
RRAS2	-8.7e-05	6.67E-05	0	0.0255377
RAMP2	0.000137009	0.000156923	0.000136054	0.0253467
NRN1	-0.000330263	7.41E-05	-9.31e-05	0.0247021
SOS2	0	0.000133333	8.70E-05	0.0245702
TPD52	0.000208333	-0.000137931	8.50E-07	0.0245511
CTHRC1	0.000210526	0.000291209	0.000246812	0.0243123
CTSC	0.000104762	5.86E-05	0.000102564	0.0232619
NOLC1	0.000295238	0.000255238	0.000276776	0.0232509
TWIST1	0.000125	-8.33e-05	0	0.0232268
PDGFRL	-0.00015119	9.89E-05	-1.03e-05	0.0229109
CBR3	-0.000111111	-6.61e-05	-8.33e-05	0.0228236
PLSCR1	-9.09e-05	7.62E-05	4.64E-06	0.0227786
FBXO8	0.000105263	8.20E-05	8.60E-05	0.0220183
SLC7A7	-0.000333333	6.90E-05	-4.88e-05	0.0214091
SMIM3	3.53E-05	-7.41e-05	-3.79e-05	0.0202406
ATP11B	0	0.000222222	0.00012766	0.0199372
SEC24D	0.000140056	0.000331183	0.00024905	0.0197583
CRIM1	0	7.96E-06	7.45E-06	0.0196826
PNP	0	-8.7e-05	-4.35e-05	0.0191806
SULF2	0	0.000131183	8.99E-05	0.0189185
CCDC126	-0.000153846	-6.45e-05	-9.09e-05	0.0184443
SDC2	-0.000345238	6.45E-05	-9.76e-05	0.0182969
CDH11	1.00E-05	-0.000268013	-0.000165816	0.0179091
PRKCH	-0.0003	6.90E-05	-8.16e-05	0.0173243
DTX4	0.00025	-0.00020619	-4.97e-05	0.0170667
COLEC12	-0.000133333	-0.000222222	-0.000195253	0.0164028
BTG2	1.00E-04	7.41E-05	0.000102632	0.0159645
LY75	-0.000133333	3.07E-05	-3.29e-05	0.0155034
SEC22A	0	9.09E-05	4.88E-05	0.0149385
LRRC28	0.000181818	0	8.16E-05	0.0146667
PLP2	9.52E-05	6.29E-05	9.11E-05	0.013497
PNO1	9.09E-05	0	4.55E-05	0.0133606
ZNF649	0.000117647	-7.14e-05	7.18E-06	0.0125238
SETBP1	-0.000125	-6.25e-05	-8.76e-05	0.0117389
SULT1C4	-0.000287081	0	-0.0001	0.0108771
EPS8	0.000173913	7.69E-05	0.000122876	0.010275
PHAX	0.000258741	7.58E-06	0.000126812	0.0094
SCRG1	0.000133333	0	4.44E-05	0.00783687
PIGH	0	-7.69e-05	-4.65e-05	0.00776119
PRDM12	0	0	0	0.00653489
RGS4	0.000166667	7.69E-05	0.000105263	0.0039322

## Sheet: ans_lasso_lamda
index	lambda	num
75	0.0154598297887481	20
76	0.0147571566651042	17
71	0.0186214197123453	15
72	0.0177750474472715	15
64	0.0257885503756323	14
69	0.0204369851460271	14
70	0.0195080926299609	14
73	0.0169671441078839	14
62	0.0283029022011119	13
65	0.0246164209606057	12
68	0.0214101075785063	12
74	0.0161959612221395	12
48	0.0542824265666253	11
49	0.0518152065030315	11
50	0.049460125399083	11
63	0.0270164916151222	11
46	0.0595748961448387	10
47	0.0568671251708449	10
51	0.0472120863659954	10
56	0.0374147710406595	10
66	0.0234975666364842	10
44	0.0653833749733375	9
45	0.0624115996721413	9
55	0.0391963035292135	9
59	0.0325414597957864	9
60	0.031062400225591	9
67	0.0224295659681646	9
27	0.144178890032314	8
30	0.125399445804144	8
31	0.119699847458595	8
32	0.114259304654259	8
33	0.109066042916977	8
34	0.104108822940614	8
38	0.0864329738028388	8
39	0.0825044617481925	8
40	0.0787545066294525	8
41	0.0751749927583081	8
42	0.0717581733170075	8
43	0.0684966535926219	8
52	0.0450662241764462	8
53	0.0430178947352029	8
54	0.0410626650283292	8
57	0.0357142119532174	8
58	0.0340909459008373	8
61	0.0296505661955501	8
28	0.137625736963562	7
29	0.131370434815515	7
35	0.0993769162628432	7
36	0.0948600820465093	7
37	0.0905485449163104	7
22	0.181933124780094	6
23	0.173663983474504	6
24	0.165770687403334	6
25	0.158236153820624	6
26	0.151044076417581	6
21	0.190596007473874	5
10	0.317933302455356	3
15	0.251956705013053	3
16	0.240504883915811	3
17	0.229573565761471	3
18	0.219139092887966	3
19	0.209178882910483	3
20	0.199671379848448	3
3	0.440301497582669	2
4	0.420289114983431	2
5	0.401186326059202	2
6	0.382951788373643	2
7	0.36554603856795	2
8	0.348931406953884	2
9	0.333071935988672	2
11	0.30348274318016	2
12	0.289688984126122	2
13	0.276522172709524	2
14	0.263953813192653	2
1	0.483230350041723	1
2	0.461266784844484	1

## Sheet: ans_random_All
Gene	undifferentiated	sympathetic neuronal	MeanDecreaseAccuracy	MeanDecreaseGini
CCDC60	0.006	0.006	0.00566666666666667	0.0405
MAP4K1	0.004	0.00266666666666667	0.003	0.0375
CTSO	0.006	0.00233333333333333	0.00333333333333333	0.0375
RHEB	0.007	0.00466666666666667	0.005	0.037
LY75	0.001	0.001	0.001	0.037
SLC16A4	0.002	0.001	0.00133333333333333	0.037
MMP9	0.002	0.000666666666666667	0.001	0.036
DSTNP2	0.005	0.005	0.00466666666666667	0.0345
SCO1	0.005	0.004	0.00433333333333333	0.034
CEBPA	0.006	0.00466666666666667	0.005	0.0315
GRK5	0.002	0.002	0.002	0.0315
GAS1	0.003	0.003	0.003	0.031
CPE	0	0	0	0.031
HEY1	0.003	0.003	0.00266666666666667	0.0305
UBE2J1	0.003	0.002	0.00233333333333333	0.0305
OSTF1	0.004	0.005	0.004	0.029
SLC9A3R1	0.006	0.00266666666666667	0.00366666666666667	0.0285
NEUROG1	0.004	0.00266666666666667	0.003	0.0285
CTBS	0.003	0.003	0.003	0.0275
TXNIP	0.003	0.002	0.00233333333333333	0.027
SOCS2	0.002	0.001	0.00133333333333333	0.027
PRDM12	0.002	0.003	0.00233333333333333	0.0265
VAMP8	0.002	0.001	0.00133333333333333	0.026
ETS1	0	0	0	0.026
ANXA4	0.002	0.002	0.002	0.026
MYC	0.001	0.002	0.00133333333333333	0.0245
ZFP36L2	0	0	0	0.023
TSC22D3	0	0	0	0.023
NMT2	0	0	0	0.023
FRYL	0.001	0.001	0.001	0.023
PREX1	0.004	0.002	0.00266666666666667	0.0225
HHEX	0.004	0.003	0.00333333333333333	0.0225
IGFBP2	0.002	0.001	0.00133333333333333	0.0225
PIGH	0	0	0	0.0225
PNO1	0.002	0.002	0.002	0.0225
THBS2	0.002	0.002	0.002	0.0225
IGFBP4	0.006	0.00466666666666667	0.005	0.0215
MX1	0.004	0.0015	0.00213333333333333	0.0215
MALL	0.003	0.00266666666666667	0.00233333333333333	0.0215
ABHD5	0.004	0.00233333333333333	0.00293333333333333	0.0215
SPRY4	0.002	0.001	0.00133333333333333	0.0215
NNMT	0.002	0.001	0.00133333333333333	0.0215
EMB	0.001	0.001	0.001	0.021
RGS4	0.001	0.001	0.001	0.021
PDE8B	0	0	0	0.021
DOCK7	0.004	0.002	0.00266666666666667	0.021
OPN3	0.002	0.002	0.002	0.021
LOC105372733	0.002	0.000666666666666667	0.001	0.021
CCDC6	0.004	0.003	0.00333333333333333	0.02
PDIA5	0.003	0.00266666666666667	0.00233333333333333	0.02
SLC15A3	0	0	0	0.02
ITGB5	0.002	0.004	0.00266666666666667	0.02
ARL2BP	0.002	0.00166666666666667	0.0018	0.0195
SPON1	0.003	0.003	0.00266666666666667	0.0195
RPS3	0	0	0	0.0195
EPS8	0.003	0.00266666666666667	0.00233333333333333	0.019
NRG1	0.001	0.002	0.00133333333333333	0.019
SERTAD4	0.002	0.00166666666666667	0.0018	0.019
PCDHB3	0	0	0	0.019
SLC39A6	0.001	0.001	0.001	0.019
GMDS	0.001	0.001	0.001	0.019
PSMB8	0.003	0.004	0.00333333333333333	0.0185
SLC12A2	0.002	0.001	0.00133333333333333	0.0185
RSPO3	0.004	0.004	0.004	0.0185
COLEC12	0.002	0.001	0.00133333333333333	0.018
S100A4	0.003	0.002	0.00233333333333333	0.0175
GPHN	0.002	0.001	0.00133333333333333	0.0175
PSMB9	0	0	0	0.0175
SULT1C4	0	0	0	0.0175
CCDC80	0	0	0	0.017
COLQ	0.002	0.001	0.00133333333333333	0.017
CDA	0.003	0.003	0.00266666666666667	0.017
NRN1	0.002	0.000666666666666667	0.001	0.016
MX2	0.004	0.002	0.00266666666666667	0.016
ZNF649	0.004	0.00166666666666667	0.00233333333333333	0.016
PLBD1	0.002	0.000666666666666667	0.001	0.016
LRR1	0.001	0.001	0.001	0.016
ADGRG1	0	0	0	0.0155
STMN2	0	0	0	0.0155
MYOF	0.002	0.001	0.00133333333333333	0.0155
DNER	0	0	0	0.0155
TNFRSF19	0	0	0	0.0155
TMEM37	0.002	0.004	0.00266666666666667	0.0155
TTLL1	0	0	0	0.0155
PDGFA	0.003	0.003	0.00266666666666667	0.0155
POPDC3	0.002	5e-04	8e-04	0.0155
P4HA1	0.002	0.001	0.00133333333333333	0.0155
FAM171B	0.002	0.002	0.002	0.0155
THY1	0.004	0.003	0.00333333333333333	0.015
PNP	0.004	0.00166666666666667	0.00233333333333333	0.015
EXOC5	0	0	0	0.015
BIN1	0	0	0	0.015
SDC2	0.002	0.001	0.00133333333333333	0.015
APLNR	0	0	0	0.015
DSG2	0.004	0.00166666666666667	0.00233333333333333	0.015
DENND1A	0	0	0	0.015
FOXD4	0	0	0	0.015
CAPG	0.004	0.00266666666666667	0.003	0.015
HLA-B	0.002	0.001	0.00133333333333333	0.015
GADD45A	0.003	0.003	0.00266666666666667	0.0145
PRAF2	0	0	0	0.014
ARRDC3	0.002	0.002	0.002	0.014
PDGFRL	0.002	0.001	0.00133333333333333	0.014
TESK2	0.004	0.003	0.00333333333333333	0.014
GLRB	0.001	0.001	0.001	0.014
CXCR4	0	0	0	0.014
CD47	0	0	0	0.014
TMEM50B	0.002	0.001	0.00133333333333333	0.0135
APOC1	0.001	0.001	0.001	0.0135
TMEM54	0.002	0.002	0.002	0.0135
GPRC5B	0.004	0.003	0.00333333333333333	0.0135
SMAP2	0.002	0.001	0.00133333333333333	0.0135
SULF2	0.001	0.001	0.001	0.0135
FYTTD1	0.002	0.003	0.00233333333333333	0.0135
PITX2	0	0	0	0.0135
CRIM1	0	0	0	0.0135
RPS6KA1	0	0	0	0.0135
ATF1	0.002	0.002	0.002	0.0135
ODF2	0	0	0	0.0135
CBR3	0	0	0	0.0135
ISG20	0.002	0.002	0.002	0.0135
SLC16A1	0	0	0	0.012
MOB3A	0.004	0.00266666666666667	0.003	0.012
RFTN2	0	0	0	0.012
CCDC126	0	0	0	0.012
HSD17B11	0.001	0.001	0.001	0.012
TGIF1	0.002	0.002	0.002	0.012
ICAM3	0.002	0.002	0.002	0.012
MAFB	0.001	0.001	0.001	0.0115
EFHD1	0	0	0	0.011
GLIPR2	0.003	0.003	0.003	0.011
PHLDA1	0.002	0.001	0.00133333333333333	0.011
CDKN2D	0	0	0	0.011
PHAX	0.001	0.001	0.001	0.011
RTN1	0.002	0.002	0.002	0.011
IQCK	0.003	0.003	0.00266666666666667	0.011
COL1A2	0	0	0	0.0095
STOM	0	0	0	0.0095
SLAIN2	0	0	0	0.0095
C1QTNF7	0.002	0.002	0.002	0.0095
CYBA	0	0	0	0.0095
DDIT4	0	0	0	0.0095
USP30	0.002	0.002	0.002	0.0095
NOLC1	0	0	0	0.008
HMOX1	0	0	0	0.008
SPRY1	0	0	0	0.008
RPP25	0	0	0	0.008
FRZB	0	0	0	0.008
RRAS2	0	0	0	0.008
CRLF1	0.002	0.001	0.00133333333333333	0.008
IDNK	0	0	0	0.008
CRISPLD1	0	0	0	0.008
SNTB1	0	0	0	0.008
LCK	0.002	0.001	0.00133333333333333	0.008
CDH11	0	0	0	0.008
COMMD10	0.002	0.002	0.002	0.008
C1S	0	0	0	0.008
A2M	0.002	0.000666666666666667	0.001	0.0075
COL3A1	0.002	0.001	0.00133333333333333	0.0075
CD44	0	0	0	0.0075
RAB31	0	0	0	0.0075
TNC	0.002	0.002	0.002	0.0075
LBH	0	0	0	0.0075
USO1	0.002	0.000666666666666667	0.001	0.0075
MTUS1	0	0	0	0.0075
VPS18	0	0	0	0.0075
KLF4	0	0	0	0.0075
SEC22A	0	0	0	0.0075
KCNS3	0	0	0	0.0075
PLEKHG1	0.002	0.001	0.00133333333333333	0.0075
ZDHHC22	0	0	0	0.0075
ALG9	0.002	0.000666666666666667	0.001	0.0075
YBX2	0	0	0	0.0075
TMEM45A	0	0	0	0.0075
HCG22	0	0	0	0.0075
SLC1A4	0	0	0	0.0075
PSTPIP1	0	0	0	0.0075
EGLN1	0	0	0	0.0075
SOGA3	0	0	0	0.0075
SULF1	0.002	0.002	0.002	0.0075
MAML2	0	0	0	0.0075
GALNT10	0	0	0	0.0075
S100A11	0	0	0	0.0075
APOE	0.002	0.001	0.00133333333333333	0.0075
SCUBE2	0	0	0	0.0075
CUEDC2	0	0	0	0.0075
HERC5	0.002	0.002	0.002	0.0075
NMI	0.002	0.004	0.00266666666666667	0.007
PVRIG	0.001	0.002	0.00133333333333333	0.007
SLC29A1	0	0	0	0.006
IMPA2	0.002	0.000666666666666667	0.001	0.006
ANXA1	0	0	0	0.006
CD37	0.002	0.000666666666666667	0.001	0.006
DUSP5	0	0	0	0.006
HTATIP2	0	0	0	0.006
RAB32	0.002	0.001	0.00133333333333333	0.006
SOS2	0	0	0	0.006
MEOX1	0	0	0	0.006
PIM2	0	0	0	0.006
DUSP6	0.002	0.001	0.00133333333333333	0.006
PTGS1	0	0	0	0.006
PLP2	0	0	0	0.006
MEF2C	0.002	0.002	0.002	0.006
AMPH	0	0	0	0.006
MFNG	0.002	0.001	0.00133333333333333	0.006
ZFHX3	0	0	0	0.006
SETBP1	0.001	0.002	0.00133333333333333	0.006
PRKCD	0.002	0.002	0.002	0.006
GALK2	0.002	0.002	0.002	0.006
DPYSL4	0	0	0	0.006
LMO2	0	0	0	0.006
IL32	0.001	0.001	0.001	0.006
KIFAP3	0	0	0	0.006
ATP11B	0.002	0.002	0.002	0.006
RBM47	0	0	0	0.006
GRIA1	0	0	0	0.006
BAG2	0	0	0	0.006
BNIP3	0	0	0	0.006
RRBP1	0.001	0.001	0.001	0.006
GLT8D2	0.001	0.002	0.00133333333333333	0.006
CERCAM	0	0	0	0.006
SNAI2	0	0	0	0.006
TSHZ2	0.001	0.000666666666666667	8e-04	0.006
CTSC	0.001	0.002	0.00133333333333333	0.0035
SEC24D	0	0	0	0.0035
SMIM3	0.002	0.00133333333333333	0.0016	0.0035
MME	0	0	0	0.0035
PYCARD	0.002	0.00133333333333333	0.0016	0.0035
NMB	0.001	0.001	0.001	0.0035
SYBU	0	0	0	0.0035
TRIM22	0	0	0	0.0035
OAS2	0	0	0	0.0035
RIOK3	0.001	0.002	0.00133333333333333	0.0035
IKBIP	0	0	0	0.0035
BHLHE22	0	0	0	0.0035
SPRED1	0	0	0	0.0035
RASSF2	0.001	0.002	0.00133333333333333	0.0035
PRKG1	0	0	0	0.0035
CNOT6	0	0	0	0.0035
IFI30	0	0	0	0.0035
BTG2	0	0	0	0
ZYX	0	0	0	0
HLA-DMA	0	0	0	0
OAF	0	0	0	0
SH2B3	0	0	0	0
NQO1	0	0	0	0
MYO1E	0	0	0	0
LYN	0	0	0	0
SCRG1	0	0	0	0
CXCL12	0	0	0	0
PRKCH	0	0	0	0
ARHGAP15	0	0	0	0
SYK	0	0	0	0
SMAGP	0	0	0	0
VEGFC	0	0	0	0
PPM1A	0	0	0	0
IL17D	0	0	0	0
SLC7A7	0	0	0	0
P2RX5	0	0	0	0
ZEB1	0	0	0	0
THEMIS2	0	0	0	0
CHN2	0	0	0	0
SLC6A6	0	0	0	0
USP32	0	0	0	0
TSACC	0	0	0	0
GPNMB	0	0	0	0
FBXO8	0	0	0	0
TIMP4	0	0	0	0
TM4SF18	0	0	0	0
LRRC28	0	0	0	0
PTPN6	0	0	0	0
LRRC17	0	0	0	0
GPR160	0	0	0	0
C1orf162	0	0	0	0
TWIST1	0	0	0	0
BOLA3	0	0	0	0
LYSMD1	0	0	0	0
RAMP2	0	0	0	0
TPD52	0	0	0	0
MAPK10	0	0	0	0
THAP2	0	0	0	0
DOCK8	0	0	0	0
FHL1	0	0	0	0
FAM124B	0	0	0	0
MAN1A1	0	0	0	0
PLXNC1	0	0	0	0
CLIP4	0	0	0	0
CBLN1	0	0	0	0
NAIP	0	0	0	0
PDE1C	0	0	0	0
GLIS3	0	0	0	0
B3GNT2	0	0	0	0
TC2N	0	0	0	0
PCBD2	0	0	0	0
EPHX1	0	0	0	0
FHL2	0	0	0	0
CLCC1	0	0	0	0
DTX4	0	0	0	0
CTHRC1	0	0	0	0
PLSCR1	0	0	0	0
IRF2	0	0	0	0
ECI2	0	0	0	0
CYB5R2	0	0	0	0
TRDC	0	0	0	0
